# Supplementary material for: SPRY domains encode ubiquitin ligase specificity for ZAP and RIG-I
Source: PLoS Pathog. 2026 May 8;22(5):e1014195. doi: 10.1371/journal.ppat.1014195 (PMC13175477; doi:10.1371/journal.ppat.1014195)
Supplement: S1 Data — (ZIP) [file ppat.1014195.s001.zip]

Archive with 2 entries (2 files):
- Dataset1.xlsx
- __MACOSX/._Dataset1.xlsx
