# Supplementary material for: SPRY domains encode ubiquitin ligase specificity for ZAP and RIG-I
Source: PLoS Pathog. 2026 May 8;22(5):e1014195. doi: 10.1371/journal.ppat.1014195 (PMC13175477; doi:10.1371/journal.ppat.1014195)
Supplement: S1 Data — (ZIP) [file ppat.1014195.s001.zip › Dataset1.xlsx]

## Sheet: Interaction_Scores_Feb26
SPRY_Gene	ADAR1	AIM2	ASC	cGAS	DHX15	DHX33	DDX41	DDX60	DHX58	EIF2AK2	IKBKE	IKKA	IKKB	IRF3	IRF7	KHNYN	LRRF1	MAVS	MDA5	MRE11	N4BP1	NFBK1	NFKB2	NLRP1	NOD2	OAS1	OAS2	OAS3	OASL	RAD50	RIGI	RNASEL	STING	TBK1	TICAM1	TLR3	TLR7	TRAF3	TRAF6	ZAP
ash2l	1.89678	1.78638	0.734221	1.2956	1.82191	2.15618	1.00463	2.44627	1.79941	2.86255	6.22222	1.01199	5.06759	0.824759	0.558501	1.93625	0.31281	0.83164	4.53497	0.998989	0.857458	1.20143	0.814342	3.05106	8.29744	0.94926	2.23106	4.96785	2.43352	0.632896	2.01474	4.72331	0.914415	0.982299	1.68229	2.86347	0.592249	0.274797	0.33199	0.946272
bspry	1.5182	0.661292	0.413745	0.46379	0.744894	0.413931	0.436629	1.29035	0.488311	0.940182	1.31742	0.669097	2.84911	0.694248	0.620199	0.507797	0.239298	0.237197	0.628745	1.14582	0.667658	0.523028	0.496049	0.805624	1.43086	0.411039	0.776576	3.44638	0.566793	0.372594	1.33888	0.695114	0.283983	0.464619	0.835591	2.43882	1.15673	0.0883923	0.33788	1.06891
btn1a1	0.906868	2.62693	0.649002	0.743639	2.52447	2.91175	0.582897	2.68392	3.19855	1.73559	1.06533	10.2028	2.17274	1.1687	1.01574	1.2657	1.33845	0.907955	2.13903	3.05179	0.929698	1.47613	1.44522	2.78804	2.16973	2.4212	3.18993	3.07568	1.42801	0.645382	3.57924	2.6386	0.659145	2.49602	0.471021	3.32651	4.76998	0.222469	0.763643	0.780798
btn2a1	0.840241	1.88178	0.458449	1.61773	0.775322	2.69365	0.86107	2.51465	1.63141	0.838174	0.884783	2.24304	1.79162	1.12001	1.49296	1.02289	0.77422	0.600529	5.88019	0.898121	0.804945	1.63501	2.01185	2.95368	1.67051	2.05465	1.47381	1.85637	1.42392	0.393309	1.10983	1.34614	0.948616	1.15286	0.417094	6.56365	2.35779	0.620321	0.515619	2.13985
btn2a2	4.3167	1.26512	0.754201	0.597239	1.01528	3.53832	0.853822	1.43003	8.97832	1.21565	0.79466	1.55929	1.41232	0.561369	0.877258	0.807093	0.204686	0.871635	7.05613	0.745942	1.04833	1.32335	1.79653	3.30453	1.89294	1.52752	2.56325	2.28086	1.9762	0.354231	1.81512	0.965636	0.543946	1.01263	0.948267	5.6545	2.68549	0.749574	0.348958	1.05107
btn2a3	0.922596	2.12352	0.598767	2.36724	1.28461	1.45259	0.843186	2.30729	1.58205	2.42788	5.27389	1.01758	1.13341	0.76352	0.733947	2.76011	0.224915	0.596075	2.74165	1.23518	1.13203	5.08084	1.91754	1.24346	2.13465	0.7162	1.42131	2.31565	0.855953	0.512646	0.942805	1.8004	0.71605	3.21608	0.962163	6.20511	4.35278	0.217618	0.37804	0.964785
btn3a1	0.861136	0.933547	0.546123	0.950527	5.3057	2.21567	2.78422	2.97905	7.1971	1.47301	4.77354	0.79274	2.83425	2.31184	1.10401	2.2113	0.12539	0.424736	1.89003	4.65846	1.66724	1.16217	1.54743	4.58775	2.01339	0.872277	1.2589	2.26078	3.30345	0.48008	3.56902	0.780778	1.14191	1.20575	1.43862	1.61486	3.09966	0.781424	0.325858	1.46318
btn3a3	0.820325	0.852322	0.529734	1.38589	3.46181	2.08819	2.51688	2.50052	5.06872	1.13975	0.894676	1.00792	1.04211	2.44432	1.31879	2.49038	0.320594	0.671281	1.88191	0.694905	1.9157	1.26651	0.905714	5.00693	2.60942	1.13047	2.45623	2.30464	0.798357	0.491229	3.58578	1.05485	1.2529	2.75997	1.48178	2.86257	3.52729	0.338527	0.840085	1.65111
btnl3	0.576367	0.65511	0.528885	1.33484	4.4539	2.00697	0.746428	1.95088	2.54033	1.67326	0.444142	0.938923	0.491463	3.21626	1.80618	1.57994	0.202553	0.730216	3.6788	0.692296	1.71001	0.663368	0.961007	1.09804	2.8509	2.21868	1.41745	2.18243	1.01681	0.274554	1.69873	0.964043	1.59407	0.725716	2.32684	5.31433	3.74595	0.0930235	0.19468	1.20578
btnl8	0.663301	0.889785	0.459179	0.685647	1.55791	3.7616	0.426486	2.19175	0.895166	2.20881	1.26955	0.478418	2.2194	1.38403	1.47779	1.63278	0.117223	1.02069	1.67319	1.04193	0.474259	2.07952	0.731513	0.989508	3.06484	0.722371	1.70648	1.5069	3.77625	0.28179	1.30859	2.47162	1.99554	2.04693	1.91834	3.97353	2.75457	0.581548	0.133195	1.4159
btnl9	0.973864	0.624936	1.40305	0.57315	1.58937	5.28259	2.07089	2.44527	1.4786	2.80877	1.35694	0.876882	1.34027	0.758831	0.81505	1.00337	0.221175	0.626748	1.51485	0.911935	1.23678	1.11174	3.18467	1.11912	2.49995	1.20454	5.12521	1.8457	1.39789	0.691993	0.77247	1.44314	3.0041	6.3127	1.28354	3.25774	4.72968	0.317795	0.273549	0.805064
ddx1	6.0962	0.829799	0.550104	1.43528	2.27096	1.27773	1.56577	2.76461	0.87919	0.891573	7.13593	3.13094	2.694	1.96259	0.725933	1.50487	0.343102	0.850718	3.26874	0.802292	1.73991	1.02866	3.42577	1.48077	1.36367	2.87563	4.08872	4.0299	4.865	1.0074	3.81242	4.43626	0.495496	7.83577	0.670724	3.34312	0.32993	0.205968	0.236276	1.48912
ermap	0.713228	1.08961	0.320991	0.644102	2.54955	3.58275	0.51436	1.31649	1.09213	2.08668	0.820806	5.4979	4.70153	0.429731	0.530834	2.13006	0.368211	0.760775	1.7553	0.515946	0.634746	1.71367	0.733093	3.56576	1.36174	0.36629	1.55489	2.56435	1.30067	0.700675	1.46399	0.457906	0.796592	3.80822	0.52246	3.99577	2.37733	0.420008	0.37941	0.537081
fbxo45	2.23361	0.756139	0.385475	4.25526	1.72171	1.14349	0.990028	1.41661	2.57392	1.7135	0.85349	0.679237	0.832956	0.843539	1.60495	1.02204	0.3235	0.552879	1.16841	0.775312	0.782391	3.50106	0.573047	1.58832	2.77454	4.10055	4.69994	4.61497	0.771683	0.383015	2.25917	1.98284	0.435885	0.761642	0.642683	2.04783	1.45942	0.125726	0.226991	1.31368
fsd1	0.89073	0.362875	0.405062	0.96997	0.724362	4.57207	0.797681	1.42245	0.486601	0.294033	0.934201	6.2338	0.638879	0.361741	0.73279	0.748147	0.182595	1.3648	1.12066	0.478012	0.783823	1.33614	0.841025	0.988944	1.96127	1.15497	3.35282	2.43348	1.90168	0.521783	0.473283	1.09563	0.493686	0.841291	0.571654	2.40556	0.592722	0.270965	0.119999	1.25714
fsd1l	1.26125	1.40605	0.804823	1.60125	1.28122	8.06014	1.50224	1.03298	0.786734	1.16783	1.12704	1.0101	3.81702	0.348969	0.277022	0.359923	0.205739	0.208602	0.922575	0.489423	1.55711	1.55256	0.433479	3.43306	1.65617	0.874399	0.857926	5.07291	1.08551	0.486551	1.9564	0.832449	0.312996	0.924817	0.64841	1.37026	0.427495	0.239983	0.589435	1.04251
fsd2	1.80403	0.455425	0.387982	1.53972	0.964601	1.57017	0.552674	2.07993	1.11406	0.413261	0.817293	1.96994	1.60168	1.5975	0.497044	0.498523	0.385945	0.247126	1.05293	0.548519	0.694924	1.92442	0.628645	1.2874	9.97467	0.669606	1.41952	2.35701	1.30321	0.548403	0.922258	1.56318	1.21362	1.85401	0.31288	3.2358	1.37238	0.392024	0.446181	0.514688
hnrnpu	3.22244	0.688665	0.283267	3.27538	1.23066	1.21691	1.54808	6.47818	3.22378	1.54753	0.862202	1.28422	1.08652	0.581549	1.4036	1.70381	1.01356	0.362749	2.13721	0.804689	0.76407	2.44903	1.29928	1.97177	3.27346	1.9721	3.35612	5.00216	1.13622	0.568958	1.66207	1.45224	0.796037	1.05959	0.988692	6.01406	1.06493	0.380155	0.689549	1.50166
hnrnpul1	1.36352	0.776061	0.459725	0.734923	1.79305	2.01126	1.45873	2.6271	3.39848	1.43712	2.19856	1.05099	6.29843	0.979197	1.27541	3.52242	0.647322	0.457553	1.91381	1.54443	1.70515	2.64686	1.80216	1.48322	1.90507	2.09104	3.64996	4.17845	1.48376	0.721854	1.75061	1.646	0.739737	3.42114	1.33905	8.52851	1.43964	0.562129	2.02112	2.4137
hnrnpul2	1.06247	0.735945	1.01442	6.29314	2.62994	1.79054	1.88778	3.14251	2.63063	0.982811	0.914486	1.10113	3.58673	1.0062	0.888095	1.00105	0.445225	0.400042	2.49225	3.01377	0.786241	2.3774	4.0866	2.64345	2.21518	1.36266	2.68268	3.01935	3.18648	0.835001	1.74997	1.61109	0.891529	1.17106	1.15985	2.84635	1.16561	0.432191	0.50608	1.05858
mefv	1.33697	0.644467	0.269957	0.429699	1.22154	1.20482	0.714246	1.8618	1.37429	0.979964	2.47411	1.90454	1.66356	0.529319	0.5302	0.666826	0.199166	0.385068	0.507587	0.847929	0.848662	0.824736	2.53422	1.49105	2.71118	1.03557	0.991955	3.90102	1.38705	0.569003	1.51522	0.661862	0.87507	1.82528	0.587924	2.03593	1.93202	0.244463	1.62824	0.699464
ranbp10	2.66997	0.699831	0.377168	1.94879	0.908475	1.02679	1.10495	9.69822	1.17272	2.30104	4.69492	1.55343	10.1008	1.25806	1.77622	1.36006	0.241542	0.699951	2.17349	0.816741	0.702249	1.56865	1.69377	1.70399	2.27776	0.873742	1.72078	2.19961	4.48292	0.402427	0.996319	1.52767	1.10224	3.41513	2.87389	3.51121	1.66081	0.400011	0.390887	1.17853
ranbp9	1.12062	0.983202	0.314651	1.85208	0.835802	1.08617	0.694081	2.39941	2.02022	0.850862	4.93381	1.64882	8.39168	0.45929	1.46442	0.925079	0.26016	0.483232	2.28246	1.30966	1.11085	2.21251	1.54755	1.3601	2.44007	0.551772	4.07417	1.6299	0.720258	1.26329	3.12155	2.04543	0.662559	7.01889	0.86643	3.95049	3.78982	0.670304	0.299511	1.56381
rfpl1	0.859175	1.03994	0.267623	0.44012	0.732891	0.68337	1.00669	1.97183	0.983932	0.828428	1.47484	1.29539	1.48376	0.985086	0.750996	0.953586	0.82147	1.0317	1.61075	1.27322	0.596985	1.09121	0.420428	2.45436	3.68211	3.82977	2.25579	1.87941	2.63693	0.376633	1.43764	0.968015	1.42893	1.81733	0.819258	2.23065	0.679536	0.481688	0.863754	0.971052
rfpl2	1.23729	2.82739	0.584269	1.18864	1.32982	2.54156	1.365	1.57023	0.970506	1.08628	0.872246	2.59956	5.06915	0.92174	1.02117	1.0122	0.540417	1.02299	2.70545	1.76442	1.09349	1.73644	0.852723	3.9155	2.79819	1.06969	3.9158	1.82519	1.24997	1.04257	1.14236	1.11492	1.86171	0.889881	1.58628	2.26308	2.74901	1.40097	0.865724	1.45734
rfpl3	1.57841	1.81417	0.519143	0.617073	0.833971	1.78432	0.517476	1.91718	1.94872	1.03752	0.982377	4.19049	2.92372	1.24546	0.762114	1.17934	0.396614	0.698049	3.89432	0.838763	0.845742	2.77427	0.905877	2.3176	2.84482	0.863213	2.03852	1.91207	0.963178	1.2756	0.989996	0.802478	1.8361	2.58666	1.12973	1.59352	1.6505	0.598462	0.58216	1.01071
rfpl4a	1.6168	3.2227	0.710261	0.696874	0.651042	0.796342	2.68658	4.17537	1.67175	1.34839	1.26293	1.08767	1.00773	0.651234	1.45609	1.01675	0.376432	1.03929	1.821	1.47751	0.603308	0.692667	1.19243	1.89852	3.2285	0.610878	1.75746	3.00233	0.933547	0.8601	5.1871	1.1883	2.89338	1.27006	1.02775	1.62664	0.780524	0.393657	0.563883	1.05938
rfpl4b	1.4242	0.966264	0.472311	0.773075	1.16068	1.29893	2.57622	1.45625	0.842626	1.30254	1.27244	0.71215	1.97262	1.41196	0.63929	1.10497	0.454043	1.2169	0.844718	1.13696	1.04837	1.09802	1.53167	2.11686	2.5349	1.22656	1.31099	4.01698	2.08925	0.716211	1.31351	1.50173	0.500231	1.42083	0.790642	2.25195	0.962345	0.727508	0.316336	1.20149
rnf123	5.26941	1.00366	0.406826	6.14471	1.54173	1.677	1.9002	3.51874	2.05203	1.73136	1.45795	1.55268	1.31926	0.785714	0.994188	1.11218	0.61906	0.884185	1.19231	0.943965	1.63705	1.20376	3.12038	2.72197	2.84001	1.60814	3.772	1.94009	1.58673	1.38086	1.36463	4.29695	0.787014	1.47414	3.73712	1.11886	1.13632	0.637301	0.702927	2.51666
rnf135	1.34632	0.947003	0.420524	1.72379	0.955662	1.48405	1.99773	1.94348	1.21261	1.29744	1.08237	0.907011	0.775403	0.597508	0.768451	0.703321	0.377392	0.597532	1.39162	0.629574	0.855651	0.620737	0.528361	1.19258	1.76858	1.07506	5.48649	3.03449	1.71281	0.522175	5.63887	0.779588	0.943564	2.59845	0.781245	1.91258	1.57832	0.214386	0.297354	0.464308
rnf39	0.745386	0.67506	0.417719	1.7343	2.81188	2.02496	1.20233	2.38545	1.99	1.25284	2.30783	1.3194	2.6815	1.16965	0.904499	1.21774	0.350551	0.66386	2.28361	0.723792	1.69971	1.53666	0.572241	1.78902	3.35668	1.27565	0.747675	1.55341	0.738706	0.552304	0.996573	0.776383	0.555899	3.24357	0.902524	3.22944	0.553892	0.950144	0.469307	1.12223
rspry	2.03387	1.188	0.458582	1.29272	1.25099	2.69233	2.42268	1.71181	1.26287	1.14239	2.42923	1.99677	2.93427	0.994225	1.12827	2.0858	0.477374	1.03685	1.49894	0.735342	1.14065	1.03432	1.07482	1.0578	4.43324	1.45137	6.27123	6.2452	5.74633	0.656841	4.32886	1.3207	0.529291	3.34657	1.03777	2.01333	0.607128	0.866371	0.370654	0.659635
spryd3	1.69935	0.795963	0.620698	0.66452	2.03199	1.29735	1.88	1.36558	1.74724	1.06598	0.928079	1.82997	1.21032	1.45603	1.42421	1.42845	0.387001	0.39982	1.23877	0.932831	0.937567	2.56161	1.30634	7.21851	4.56145	1.43237	1.30237	4.77781	1.01099	3.78888	1.11255	1.51451	0.979721	1.44947	0.658097	2.4139	1.18695	1.95906	0.920752	1.3177
spryd4	1.14659	1.53624	0.431912	0.491404	1.3592	0.567391	1.64269	2.10492	0.650573	0.540572	1.59882	1.33431	0.452507	0.518028	0.522179	0.739342	0.351345	0.404058	1.00108	0.717786	0.938426	0.860503	1.551	1.19647	5.48974	0.526961	1.937	1.64987	0.91651	1.98588	0.96775	0.94347	0.558993	1.26982	1.06984	0.952655	0.440088	0.56225	0.294055	1.28252
spryd7	0.778845	0.661838	0.399271	0.821309	0.690539	0.819293	0.75421	1.72185	1.24599	0.989979	0.432544	5.83609	6.04687	0.258239	0.873158	0.995177	0.163937	0.330148	1.5351	0.704628	0.444962	0.348041	0.498665	1.64205	2.36817	0.844381	1.51543	2.11055	1.55882	0.762241	1.49342	1.65056	0.574906	1.10764	0.656399	3.13852	0.544281	0.296548	0.314223	0.856113
spsb1	1.23129	0.85391	0.433447	3.68714	0.657652	4.05879	0.618036	2.51439	0.653642	1.69264	0.55109	6.39948	4.09729	0.561033	0.753156	1.15724	0.318377	0.483059	1.04307	0.752621	1.23711	0.762475	0.728255	2.68758	2.45883	4.77266	1.11711	2.0013	0.69922	0.264467	2.23059	5.42217	0.451167	0.563108	2.18615	2.57779	0.653067	0.123825	0.287001	0.939541
spsb2	1.24167	1.04337	0.555243	3.4965	1.33251	0.583494	0.61054	1.26191	0.968603	0.966256	0.664468	2.64118	2.93243	1.37989	0.517437	0.627747	0.598619	0.428158	2.72251	1.12067	0.487918	0.936778	1.17641	2.40268	2.99695	4.33888	1.14234	2.73253	0.817936	0.406802	4.55645	0.640944	0.424507	3.10295	0.896623	2.71845	0.572063	0.822576	0.738803	0.958213
spsb3	0.863004	1.53586	0.870251	5.6641	7.66282	1.06983	2.07224	3.18043	1.3499	0.494789	1.93546	4.21294	2.16945	1.73564	0.536945	1.89107	0.233411	0.60572	1.61352	1.61377	1.25921	1.64142	0.725851	2.90729	2.19312	1.32333	1.90311	1.95375	0.878187	0.317718	1.41673	1.12733	1.75615	1.96206	1.24237	2.06317	0.925631	0.669451	2.28588	0.737847
spsb4	1.31107	1.27674	0.368591	2.85284	0.822366	2.49515	0.564114	2.24598	0.903515	1.62253	0.561461	0.442083	5.13008	0.447937	0.868128	0.71453	0.422354	0.447504	1.30022	1.13633	1.33421	0.659664	0.843915	2.45229	1.19433	4.44306	1.17883	5.02139	3.21779	0.240843	2.51788	3.10802	0.434749	1.48218	1.82635	5.39877	0.640402	0.175697	0.366533	1.59566
trim1	0.842835	0.948659	0.181648	0.302981	1.02314	0.818719	0.397995	1.08842	1.36714	1.32582	2.44608	2.41729	4.50597	0.986714	1.5441	0.579147	0.231605	0.157733	0.419921	0.401401	0.459323	2.80168	1.0086	0.724605	1.1501	3.70055	5.27447	1.96862	2.23762	0.390129	0.657247	0.849227	0.285521	1.2337	0.490171	2.94707	0.602009	0.200782	0.330133	1.09507
trim10	1.81715	0.770118	0.797215	0.669176	1.47485	0.8953	0.922813	1.12983	0.865459	0.430814	5.70609	0.731891	1.19427	0.725094	1.18105	0.853733	0.223155	0.435665	0.719639	2.05275	0.740967	3.16472	1.5093	2.48582	1.82048	1.15338	1.34091	2.05806	0.668013	1.16779	2.72213	1.15452	2.68668	3.01779	0.556902	1.03637	0.237413	1.02653	0.784897	1.17338
trim11	0.520192	1.79878	0.370249	2.12743	0.533839	3.05171	0.816482	1.35736	0.712423	1.01487	5.84978	0.444331	2.2587	1.19347	0.373773	0.466612	0.153177	0.660853	2.36146	0.424628	0.794895	0.517243	2.45526	1.47674	1.27301	2.46103	2.58936	0.847642	1.06675	2.34192	0.839183	0.717088	1.45414	1.98924	0.975792	6.86871	8.32001	0.12037	0.292763	1.4372
trim14	1.24686	0.770718	0.616775	0.705588	1.24595	0.880794	0.891639	1.06708	0.707885	2.1235	0.869677	0.525027	0.692741	0.462323	0.429857	0.542547	0.172694	0.403721	1.13423	0.887541	0.591051	1.57339	1.5276	0.895041	1.49436	0.506259	1.27109	1.40767	0.508256	0.32021	0.549733	1.52511	0.760449	4.14998	0.731273	1.896	0.289295	0.230565	0.350807	0.67648
trim15	0.72792	0.510017	0.408852	1.03601	0.545871	0.524687	0.525515	2.44876	0.76707	0.617639	0.575374	0.59093	2.55649	0.610342	0.568499	1.08053	0.339392	0.614663	1.057	1.32679	1.71108	0.919161	0.621836	1.13417	1.16432	1.19469	1.37113	3.46246	0.688642	0.308302	1.55371	3.9892	2.11664	2.08995	0.687424	1.11813	0.339965	0.286028	0.470166	0.823913
trim16	0.95065	0.443667	0.27143	0.392264	0.385632	0.644873	0.456343	0.945118	0.41565	0.499523	0.796639	0.533505	0.538471	0.790097	0.326951	0.829996	0.192735	0.239988	2.68222	0.336527	0.548697	0.775	0.814887	0.863229	1.72374	1.05481	1.39592	1.47278	0.83137	0.499449	0.731123	0.629869	0.788336	1.11803	0.367856	1.54356	0.513273	0.24109	0.325983	0.665732
trim16l	1.06243	1.19338	0.492308	0.514756	1.42224	0.680345	0.765891	1.4387	0.81803	2.14	0.822822	1.70847	3.09211	0.611	0.76733	1.0789	1.06514	0.397155	1.28233	3.0792	1.10897	1.09978	0.550624	1.27021	2.2548	1.21202	1.5052	2.30762	1.19884	0.463335	0.633481	1.53894	1.0105	0.740188	0.848245	3.21511	0.375857	0.764684	0.750089	1.00492
trim17	1.78321	0.615798	0.616622	0.444009	0.94253	0.940526	0.742048	1.33175	1.46175	0.406991	5.06844	1.3141	0.776243	0.683514	0.704754	1.44273	0.175398	0.312801	1.15796	0.560215	1.36425	0.604024	0.604667	2.97431	1.58417	1.38603	1.33351	3.90798	1.39919	0.58391	1.91087	0.618412	0.628718	1.88786	0.696794	2.77493	0.485525	0.448462	0.340279	1.23612
trim21	0.659476	0.819247	0.603459	0.462384	4.93696	1.07313	0.395348	1.06872	1.37918	0.767711	0.93249	0.754712	0.644369	0.801707	2.40159	0.469579	0.399643	0.349162	0.695587	0.556817	0.633184	2.77678	4.02748	1.73106	1.02713	0.697296	1.49171	2.61749	0.824512	0.335159	0.601973	0.641492	1.0867	1.91219	0.605766	0.82672	0.71928	0.156158	0.27962	1.68921
trim22	1.54522	0.772895	0.309467	0.553635	0.866665	0.846897	1.24256	0.891454	0.468296	0.346257	1.85998	2.58765	0.856512	0.715464	0.303085	0.688454	0.292804	1.91163	0.614446	0.316237	0.809256	1.03679	0.357917	0.897696	1.59234	1.46341	7.5078	3.86026	3.51045	0.72017	0.744314	1.07922	0.469266	0.853744	0.847679	2.17343	0.97741	0.813225	0.874546	0.443482
trim25	0.633915	0.432725	0.277687	1.11082	0.563785	0.823745	0.65267	0.945017	0.501013	0.328019	0.534453	0.475318	7.63622	0.545938	0.437371	0.476383	0.121755	0.244884	1.49882	0.430878	0.556951	3.6044	2.59379	1.00607	1.01801	2.17649	2.63187	4.10059	0.522398	0.526975	1.41494	0.446399	0.432231	0.688937	0.757984	1.13165	0.623399	0.158907	0.215763	3.0237
trim26	0.83523	0.453719	0.256359	0.39088	0.812247	0.790013	0.862879	1.19954	1.07853	0.695234	0.576972	1.75413	1.48114	0.806319	0.595879	0.713936	0.56709	0.43854	0.589043	0.923558	0.794688	1.14145	0.449597	2.75716	1.27827	1.18767	1.29657	2.00692	0.583511	0.471015	1.2153	0.559102	0.43999	3.01876	0.352272	2.67075	0.738199	0.172951	0.667198	0.822047
trim27	3.87338	0.591688	0.642647	2.39742	3.46375	1.13908	0.789245	1.46513	1.13872	0.633686	0.915233	0.855475	0.820539	1.05416	1.68811	0.715723	0.343526	0.440115	1.86007	0.813487	0.702256	0.723257	0.63355	1.91711	1.35105	1.97749	1.09092	2.49904	1.58901	0.612758	0.967995	1.54308	1.47304	1.05606	1.61335	2.40739	1.30724	0.25796	0.98941	0.918972
trim28	1.18484	0.463309	0.295187	0.410597	0.807878	1.5866	0.368667	1.78574	2.37491	0.664012	1.12903	2.42612	1.95128	1.15243	0.46736	0.297279	0.422447	0.672457	0.967504	1.87786	0.626226	2.83988	0.742513	0.725464	1.81837	1.78596	4.44223	2.51076	0.669828	0.287567	1.93813	1.05201	0.285089	0.52854	0.527748	4.94398	1.05054	0.216028	0.309773	1.0847
trim34	0.992751	0.616627	0.378473	0.683235	2.82637	4.33464	0.438634	0.99665	1.34112	1.05219	0.951559	0.657353	0.961137	1.58915	1.44564	0.870802	1.08898	0.575554	2.2102	4.7016	0.679644	4.5468	2.52632	1.51152	5.12544	1.26956	1.75388	1.29916	1.07105	1.30637	0.846107	0.927913	0.357467	6.35353	1.60665	0.69084	2.40542	0.87529	0.509975	1.04186
trim35	1.25676	1.47334	0.64635	2.92034	1.22435	6.77301	1.94199	1.06653	1.21578	0.960869	1.30784	1.17568	2.44464	2.72931	1.13791	0.935364	0.197822	0.30804	1.87523	1.18758	1.19548	1.2286	0.899557	1.88072	1.67412	0.795038	6.70334	1.47295	1.09052	0.431736	0.903467	1.22631	2.11646	0.980436	1.40016	1.2618	0.353927	0.411761	0.384549	1.77105
trim36	1.11645	0.812471	0.114773	0.448665	1.55425	2.62215	1.7887	1.41504	3.6981	0.12039	0.921266	0.634718	1.7214	0.691308	0.312822	1.52695	0.256318	0.169931	0.504253	1.33004	1.41081	0.491532	0.565426	0.559709	5.84343	0.411426	0.686684	0.711587	0.374089	0.348432	1.35377	1.14449	0.507927	1.98696	0.56171	1.20165	3.30817	1.83334	0.286844	0.426254
trim38	0.616152	0.752587	0.397245	0.554334	0.622215	0.745514	0.708794	1.96663	0.628644	1.08832	1.60701	0.558083	1.09508	1.40832	1.08541	0.678571	0.207407	0.287559	0.330968	0.709874	0.754234	0.722117	0.381839	1.29976	3.48379	0.400697	3.17966	1.31679	0.872561	0.649644	1.43846	0.547344	1.22818	2.32063	0.916433	1.11736	0.738238	0.171469	0.324394	0.78098
trim39	0.585679	0.724088	0.478464	0.431417	1.09552	0.597527	1.07382	1.887	0.716515	0.657497	1.38689	1.70504	1.52078	1.00772	1.09164	0.947625	0.297313	0.452255	1.87434	0.90484	0.793655	0.695573	0.461312	2.73377	2.32301	0.586988	1.87565	1.01787	3.10705	0.365808	1.88907	0.682783	0.640184	0.595759	1.56947	0.630945	0.261387	0.143306	0.166964	0.745184
trim4	0.826776	0.400552	1.0204	0.153268	0.641001	5.00147	0.605982	2.24293	0.77305	1.43414	4.62556	0.664239	0.915298	0.679791	0.924884	0.490052	0.459967	0.226679	1.32676	0.371504	0.836028	4.25645	0.441734	1.78887	3.32024	0.560654	1.83504	2.31506	1.26556	0.329678	3.59127	0.816368	0.276276	0.771912	0.160801	1.96454	0.548453	0.696846	0.563779	0.405567
trim41	0.587472	0.850777	0.327231	1.3734	0.82396	0.704884	0.356379	2.93798	0.953842	0.513915	3.05343	1.76966	0.867969	0.67586	0.588335	0.972563	0.188135	0.292586	1.33455	0.273208	0.516092	1.84165	0.655095	0.940949	2.45489	0.694618	2.52247	0.788106	2.62703	0.360393	1.35901	0.946627	0.609854	1.25581	0.400715	1.24421	0.865827	0.247312	0.193668	0.945851
trim43	2.13879	0.880082	0.925531	2.91674	2.21888	1.98157	1.0678	0.798515	2.14331	0.344293	2.06267	4.48008	1.50319	0.499539	2.30368	1.37601	0.408328	0.226617	0.39975	0.539233	0.600004	0.657164	2.10292	1.78748	2.73831	1.52591	2.50093	2.02019	0.669905	4.27981	0.553365	1.57901	0.492176	0.760822	0.454742	0.98141	1.06527	0.238555	0.638657	0.499925
trim43B	0.66434	1.74795	0.234988	0.347121	3.30657	2.57398	2.57455	1.48777	1.30424	0.352332	0.460888	1.23761	1.73284	0.386889	2.02921	0.567305	0.368299	0.241643	3.01971	0.314605	0.675557	1.71561	1.11883	0.821952	2.43792	0.894235	0.995073	1.72039	1.58921	0.948567	1.12079	0.46378	0.364856	0.821791	1.04369	0.664196	1.16893	0.234612	0.625251	0.605429
trim46	0.949392	0.298371	0.137142	0.847818	2.03948	4.53098	1.17416	2.22959	2.27681	0.324797	1.55285	2.61313	1.59813	0.62536	0.294583	0.495544	0.150956	0.290605	0.408493	2.75509	0.844137	2.13227	0.695669	0.974383	3.08512	0.439796	2.13081	1.36604	0.918395	0.444804	0.579843	1.21178	0.338724	1.44466	1.23453	2.29774	1.29533	1.7359	0.65852	0.567313
trim47	0.79109	0.500555	0.630968	0.392565	0.803646	3.04697	0.599406	1.28881	1.08547	0.302681	2.10899	1.24558	1.53528	1.1782	0.515046	0.519038	0.0821332	0.315415	0.896075	0.54291	0.582972	5.40195	0.438013	1.67467	1.00593	0.589811	1.48676	0.887047	0.857421	0.328586	0.804062	1.40469	0.675783	1.09245	0.410746	2.12766	1.29499	0.741421	2.12985	0.55031
trim49	2.49147	0.7666	0.910084	2.15979	1.05998	1.47174	1.53269	1.65086	1.87034	0.893231	1.29505	1.66842	9.34131	2.1063	1.90903	1.32252	0.337782	0.509678	7.04812	1.02742	3.69454	6.48731	0.524995	4.2783	3.99375	0.809176	2.68784	4.26582	3.88743	0.779105	1.19194	1.85284	0.661024	7.10249	2.44445	2.95324	0.742063	0.54042	0.746798	1.61711
trim49b	1.54282	1.87569	0.463855	1.29814	1.0532	3.62653	0.878528	2.50775	2.34917	0.743083	1.23685	1.14052	6.54084	1.35177	1.4678	1.94129	0.216098	0.825522	5.25261	2.11309	1.51461	3.96408	1.64537	2.43836	4.07568	0.767237	3.79545	4.7523	2.18999	0.794773	1.32196	1.04181	0.99808	2.33849	1.05031	1.9474	0.815164	0.533611	0.670794	1.67812
trim49l1	0.662062	2.52702	0.511314	2.31057	0.811403	3.827	0.709343	2.84193	4.57844	1.60889	1.53634	1.96127	3.12612	1.33846	0.586184	1.5937	0.307475	1.08622	3.49616	0.922616	1.6268	7.31582	0.708491	2.56588	3.39612	0.497988	1.61733	4.65817	1.94952	1.31006	2.01663	3.60246	0.60107	3.02329	0.872334	1.57126	0.805363	1.0554	1.58118	1.66399
trim49l2	1.30136	2.45503	0.412845	3.3557	1.23788	1.56149	0.339472	0.664436	1.68855	1.12395	1.39404	1.89594	8.8138	2.10206	1.71776	1.52358	0.376226	0.523649	2.0989	0.986276	1.68525	2.91012	0.743799	2.23915	2.859	0.970664	2.1692	1.63572	2.27848	0.693404	1.61252	2.59225	0.713645	1.01183	0.907537	2.25997	1.09763	0.664625	0.430006	1.11871
trim5	0.512798	0.528505	0.356295	0.521838	4.08112	1.06006	0.612015	1.20601	0.754889	0.743586	0.896507	0.509823	1.26336	0.93533	0.515634	1.06716	0.186446	0.376938	0.6757	1.1967	0.766405	1.11322	0.496266	1.13182	3.73027	0.579046	3.11829	2.58601	0.556376	0.242109	0.646907	1.04676	1.21043	0.697176	0.63384	0.906371	0.552774	0.47143	0.463353	1.68583
trim50	0.753005	0.434469	0.271144	0.602872	0.679323	0.953253	1.25578	1.03419	1.14718	0.485044	1.47385	0.569691	1.32531	0.852069	0.479804	0.634619	0.167964	0.308266	0.513626	0.559733	0.741352	1.21898	0.458619	1.14193	1.53767	0.811561	2.72773	0.698888	1.25202	0.81738	5.43547	0.508039	0.286246	3.82767	0.596766	1.72983	0.742862	0.100691	0.579134	0.757819
trim51	0.583343	3.39115	0.394785	0.666893	0.992215	0.800448	0.419585	3.31248	2.25483	2.03713	0.963682	1.88842	5.44622	0.753044	0.710751	0.337366	0.1554	0.946776	2.7429	1.92444	1.00031	0.341252	0.865731	2.8157	5.21289	0.803755	2.11831	4.33811	3.31807	1.57218	1.14075	1.71043	1.71099	0.850611	0.800903	1.79928	0.429086	0.229574	1.09365	0.35176
trim58	0.718114	1.10617	0.543738	0.946037	0.640386	2.3953	1.05033	3.72663	0.849612	1.33698	0.89881	1.41484	2.06842	1.09662	1.00831	0.704091	0.326289	0.439236	2.31008	0.77606	1.19515	0.897393	0.542646	0.917001	2.15481	3.87244	1.98302	3.21303	2.7946	0.965995	1.1325	1.93018	0.631821	0.782989	1.89786	1.97096	0.561836	0.119877	0.736081	0.770419
trim6	1.48711	0.453909	0.324224	0.236326	0.631686	1.16319	0.558953	5.93902	0.785006	0.773546	1.06845	0.648169	2.35159	1.02194	0.511392	0.79579	0.180313	0.161224	1.10968	0.414397	0.32488	1.47231	0.780061	1.727	3.09901	1.21349	3.19021	1.16974	2.46765	0.643817	0.709414	0.852722	0.270854	0.779704	1.81408	2.9679	0.445378	0.100588	0.508141	1.28206
trim60	0.979124	0.488226	0.331076	0.623799	0.851468	4.28393	0.627886	0.836239	0.663613	0.904375	0.694935	2.1526	1.47426	0.727506	0.420384	0.584402	0.289205	0.263778	1.19531	0.559911	0.744738	1.82083	1.66541	0.779236	1.53769	0.499526	2.11286	2.49136	3.04818	0.984661	0.507678	0.9869	0.291099	0.686642	0.654996	1.56231	0.314588	0.499861	0.265221	2.24118
trim62	0.939396	2.84783	0.389661	0.587036	0.711758	2.62007	0.82277	2.91445	1.29648	2.73282	0.422587	1.72784	3.16671	1.02347	0.9326	0.792292	0.128827	0.548422	0.849505	0.414792	0.824594	2.15633	0.910213	1.37813	3.89536	3.27612	1.05922	3.98536	1.2653	0.452396	0.746242	1.15429	1.08238	6.01681	0.847088	2.04574	0.739522	1.22403	0.211675	0.696582
trim64	3.49517	0.391416	0.0945359	0.450007	0.817623	0.635396	0.384394	1.12891	0.503366	0.466228	1.21907	0.403821	1.06107	0.516695	0.399552	0.686802	0.288548	0.166645	0.759829	0.285528	0.474192	0.516594	0.521429	1.6185	1.00472	0.429795	1.48831	4.32873	0.849792	0.832698	1.0029	1.45859	0.42327	1.67256	0.629841	1.34644	0.539347	0.107831	0.194591	0.51505
trim65	0.950473	0.404284	0.208248	0.992748	3.81781	0.609925	1.48174	1.54381	0.602725	0.446227	1.31469	2.42749	0.508226	0.634304	0.645857	0.427509	0.650614	0.740536	6.14661	0.567146	0.537735	0.749285	0.798064	0.885564	1.12391	1.5281	2.22221	1.02813	0.399355	0.279167	0.979628	0.430965	1.05249	0.684842	0.5357	1.52132	0.748054	0.142253	0.2227	0.69654
trim67	0.734187	0.876752	0.113301	0.526131	1.36191	1.81195	0.353746	4.31838	1.01161	1.03361	0.751897	3.04181	2.59901	0.317061	1.9241	0.508287	0.165243	0.305987	0.466832	0.2835	1.17113	0.610375	0.489898	1.34281	1.47046	0.738572	1.22033	1.50431	0.819496	0.358239	0.727859	2.89431	1.1292	1.24235	0.81822	2.27628	0.899504	0.395863	0.280563	1.23264
trim68	1.55539	0.878951	0.454542	0.827689	1.53688	0.927404	1.44975	1.52248	1.71805	0.834383	1.22563	5.44694	1.26778	1.16181	1.58708	1.58001	1.4112	1.46967	4.62094	0.866321	1.20604	1.73334	1.03633	4.81383	2.12369	1.03757	1.77928	1.84306	5.37041	5.19798	2.3297	1.52509	1.31441	3.87747	0.837466	3.64959	0.485644	0.473881	0.360813	1.62894
trim69	1.19132	3.24703	0.311363	1.18933	3.45402	0.831501	0.63992	1.16457	1.65521	0.970797	2.22305	1.30002	0.766314	0.708999	0.558626	0.524276	0.307503	0.23629	1.53851	0.627166	0.67766	0.514293	0.589031	1.12114	2.11078	0.409308	1.86671	1.12917	1.84788	0.582117	2.01454	1.13671	0.32718	0.537166	1.12087	5.39828	0.457428	0.587467	0.483199	1.37782
trim7	0.695958	1.37693	0.69438	1.12198	5.15926	1.19445	0.990099	0.968981	0.80764	0.828391	2.68021	0.735107	1.61645	0.545289	0.940124	0.833929	0.449219	1.21118	1.50088	0.381387	1.7119	0.962608	0.404734	2.35508	2.66276	1.02604	3.6132	1.44412	0.820776	1.08662	1.12739	1.0985	1.5072	0.876792	0.931933	1.28332	0.418623	0.177674	0.422068	0.813358
trim72	0.652896	0.359374	0.122865	1.55426	0.421242	0.63012	0.549022	1.18755	1.73004	1.11693	1.71973	0.487121	0.316517	0.364685	0.40059	0.306264	0.128994	0.395434	0.362092	0.426218	0.240399	0.602723	0.327632	1.92031	0.774821	0.645403	4.05066	4.1255	2.29194	1.9057	0.610015	0.344033	0.435057	0.82069	0.688162	2.25952	0.3045	0.203979	0.188635	0.754926
trim75	0.745489	0.753166	0.86262	0.382347	0.600162	0.438402	0.965355	2.64995	2.51659	0.349007	0.415756	3.53019	2.50781	1.82661	1.05091	0.893226	0.267763	0.29178	2.67463	0.584748	0.649789	1.08706	0.325738	0.965937	1.18964	0.626124	1.60445	2.63972	2.3083	0.579537	1.60228	0.681561	0.366293	0.71663	1.36575	1.8578	0.255103	0.22644	0.518905	1.18251
trim77	0.677352	0.539777	0.664924	1.01754	1.09441	1.18821	0.814338	1.53174	1.01429	0.616185	2.40074	0.663775	1.3405	0.790715	0.505	0.914629	0.378429	0.453056	0.48076	0.708188	1.00843	1.64876	0.457295	1.07921	3.94335	0.874323	1.2508	5.61063	0.706156	0.431101	0.66063	1.37442	0.338485	1.85229	0.860209	2.27375	0.662651	0.210721	0.724919	1.25318
trim9	2.14107	0.511043	0.516232	0.551032	2.19251	2.97618	0.387722	2.55302	0.7404	1.12069	1.0416	0.952771	1.25271	0.387943	1.53824	0.378404	0.0799573	0.290881	1.02946	0.293196	0.53833	1.04296	0.611151	1.16068	2.27299	0.701851	2.4877	2.59491	0.799005	0.426983	0.676289	1.16083	1.86137	3.98239	2.80783	3.35482	0.480274	0.384342	1.10182	1.40386
triml1	1.349	2.13594	1.31744	0.818076	0.61045	0.983479	0.733437	3.00723	2.29584	1.15427	1.22133	1.01573	0.641873	1.36603	0.697444	0.662137	0.888073	0.405994	2.59649	1.10479	0.94852	2.56287	3.08565	1.78356	2.3567	0.766085	3.44679	1.63512	0.555339	0.344277	0.963873	1.13542	1.27286	1.79769	0.65266	2.78824	0.896332	0.32625	0.424372	0.567555
triml2	1.50546	1.46466	1.04244	4.04733	2.51428	1.04101	1.80705	3.15166	3.06959	1.83599	2.99335	1.03627	10.4555	1.26704	1.34966	1.61492	0.383051	1.12974	2.15302	4.49193	1.861	1.47274	3.8405	1.38892	2.96045	1.75408	4.27626	2.99988	2.1271	0.542637	6.34992	1.95745	3.2547	4.60828	1.75455	3.26003	1.52375	0.558305	2.49857	2.00266
